# Supplementary material for: Multicomponent Solar Cells with High Fill Factors and Efficiencies Based on Non-Fullerene Acceptor Isomers
Source: Molecules. 2022 Sep 7;27(18):5802. doi: 10.3390/molecules27185802 (PMC9504682; doi:10.3390/molecules27185802)
Supplement: Supplementary file 1 [file molecules-27-05802-s001.zip]

Archive with 1 entries (1 files):
- molecules-1860934-supplementary.pdf
